# Supplementary material for: Pretic-I was a safe and effective artificial cervical disc prosthesis--a retrospective and comparative study with 5-year follow-up
Source: BMC Musculoskelet Disord. 2021 Nov 24;22:981. doi: 10.1186/s12891-021-04813-5 (PMC8611939; doi:10.1186/s12891-021-04813-5)
Supplement: Supplementary file 1 — Additional file 1. [file 12891_2021_4813_MOESM1_ESM.xlsx]

## Sheet: Sheet1
	"C" for "Control Group" "E" for "Experimental Group"
1-1. Patients' Characteristics for Discover Group	No.	Items
		Sex	Age	Height (cm)	Weight (kg)	Smoking	Drinking	Types of Cervical Spondylosis	Levels	Size	Follow-up (mo)
	C1	M	45	168	58	Y	Y	Mixed-type	5/6	M6	55
	C2	M	46	165	53	Y	Y	Radiculopathy	5/6	M5	62
	C3	F	46	170	68	Y	N	Myelopathy	4/5	M5	61
	C4	M	45	173	87	N	Y	Radiculopathy	4/5	M5	58
	C5	M	29	175	62	Y	Y	Radiculopathy	5/6	M6	66
	C6	M	28	175	66	N	Y	Myelopathy	3/4	S5	60
	C7	F	49	156	55	N	N	Mixed-type	6/7	M5	62
	C8	F	40	159	73	N	Y	Myelopathy	5/6	M5	55
	C9	F	29	155	61	N	N	Radiculopathy	4/5	S5	54
	C10	F	55	160	68	N	N	Radiculopathy	5/6	M6	69
	C11	F	42	150	45	N	Y	Radiculopathy	6/7	S5	60
	C12	F	39	163	60	N	Y	Mixed-type	4/5	M5	51
	C13	M	47	160	65	Y	Y	Myelopathy	4/5	L6	58
	C14	M	48	160	70	Y	N	Mixed-type	5/6	M5	52
	C15	F	50	160	70	N	N	Mixed-type	6/7	M5	52
	C16	F	41	159	63	N	Y	Myelopathy	5/6	M5	51
	C17	M	35	173	87	Y	Y	Mixed-type	5/6	L5	55
	C18	M	46	165	54	Y	Y	Mixed-type	5/6	M5	54
	C19	F	52	160	65	N	N	Myelopathy	5/6	S5	52
	C20	F	45	160	57	Y	Y	Radiculopathy	6/7	M5	51
	C21	F	49	155	62	Y	N	Radiculopathy	5/6	M5	50
	C22	F	52	160	60	N	Y	Myelopathy	5/6	S5	62
	C23	M	47	170	75	N	N	Radiculopathy	4/5	M6	57
	C24	M	44	172	82	Y	Y	Radiculopathy	6/7	L6	63
	C25	M	28	177	81	Y	N	Myelopathy	5/6	L5	57
	C26	M	45	175	81	Y	Y	Myelopathy	5/6	L6	55
	C27	M	32	173	79	N	N	Myelopathy	5/6	M5	60
	C28	M	48	169	70	Y	Y	Myelopathy	5/6	M5	64
	C29	F	36	154	66	N	Y	Mixed-type	5/6	M5	60
	C30	F	51	160	59	Y	Y	Mixed-type	6/7	S5	53
	C31	F	39	152	52	N	N	Radiculopathy	6/7	M6	55
	C32	F	41	161	53	Y	N	Myelopathy	6/7	L6	57
1-2. Patients' Characteristics for Pretic-I Group	No.	Items
		Sex	Age	Height (cm)	Weight (kg)	Smoking	Drinking	Types of Cervical Spondylosis	Levels	Size	Follow-up (mo)
	E1	M	38	170	80	N	Y	Myelopathy	5/6	6×16	60
	E2	M	45	175	81	Y	Y	Myelopathy	6/7	6×16	65
	E3	M	56	172	83	Y	Y	Myelopathy	6/7	7×14	66
	E4	F	39	157	63	N	N	Mixed-type	6/7	5×16	55
	E5	M	42	180	75	Y	N	Mixed-type	5/6	6×16	64
	E6	F	51	151	51	N	N	Myelopathy	5/6	5×14	66
	E7	F	64	156	55	N	Y	Mixed-type	4/5	6×16	56
	E8	F	50	152	60	N	N	Radiculopathy	5/6	5×16	60
	E9	M	41	170	77	Y	Y	Myelopathy	6/7	6×16	63
	E10	F	43	160	59	N	N	Mixed-type	5/6	6×14	58
	E11	M	47	172	79	Y	N	Myelopathy	6/7	6×18	56
	E12	F	43	154	60	N	N	Mixed-type	5/6	5×16	58
	E13	F	59	155	63	N	Y	Myelopathy	6/7	6×16	52
	E14	F	51	161	62	N	N	Radiculopathy	5/6	5×14	55
	E15	M	37	177	81	Y	Y	Myelopathy	5/6	6×16	67
	E16	F	50	149	52	Y	Y	Myelopathy	5/6	5×14	55
	E17	F	51	152	55	N	N	Mixed-type	6/7	5×16	50
	E18	F	50	160	58	Y	N	Mixed-type	5/6	5×16	55
	E19	F	36	155	59	N	N	Radiculopathy	4/5	5×14	51
	E20	M	37	171	70	Y	Y	Myelopathy	5/6	5×16	50
	E21	F	49	152	60	N	N	Mixed-type	6/7	5×16	61
	E22	M	27	175	72	N	N	Mixed-type	5/6	6×14	48
	E23	F	41	155	54	Y	N	Myelopathy	5/6	5×14	60
	E24	F	46	154	56	N	N	Myelopathy	6/7	6×14	62
	E25	M	59	171	70	N	N	Radiculopathy	3/4	5×14	61
	E26	M	38	178	78	N	Y	Myelopathy	5/6	5×16	54
	E27	M	37	181	75	Y	Y	Mixed-type	5/6	5×16	53
	E28	M	43	169	70	Y	Y	Myelopathy	6/7	5×14	50
	E29	F	41	161	60	Y	N	Mixed-type	4/5	5×16	69
	E30	F	29	160	61	N	Y	Myelopathy	5/6	6×14	60
	E31	F	50	153	57	N	N	Radiculopathy	6/7	5×14	61
	E32	F	45	155	56	Y	N	Radiculopathy	5/6	6×14	64
2-1. Perioperative Parameters for Discover Group	No.	Perioperative Items
		Intraoperative Blood Loss (ml)	Operation Time (min)	Off-bed Time (days)	Off-hospital Time (days)	Back-to-society Time (days)
	C1	10	110	1	6	15
	C2	20	120	1	7	20
	C3	10	120	1	7	15
	C4	50	110	1	8	20
	C5	50	125	1	9	25
	C6	30	130	2	10	30
	C7	5	100	1	7	20
	C8	30	120	2	6	25
	C9	5	110	1	7	15
	C10	30	115	1	6	20
	C11	30	105	1	10	20
	C12	10	100	2	8	15
	C13	50	125	1	6	20
	C14	50	130	1	7	15
	C15	50	120	1	7	25
	C16	50	110	2	8	25
	C17	20	100	2	7	15
	C18	30	120	1	8	30
	C19	30	105	1	8	15
	C20	30	130	1	8	20
	C21	50	130	2	7	25
	C22	15	120	1	9	20
	C23	50	110	1	8	15
	C24	50	120	1	7	30
	C25	30	125	2	6	25
	C26	40	110	1	7	15
	C27	20	120	2	6	25
	C28	30	115	1	7	20
	C29	10	130	1	8	15
	C30	5	105	1	10	25
	C31	10	110	2	7	30
	C32	15	115	1	8	20
	Mean Value	28.5938	116.094	1.28125	7.5	20.9375
	Standard Deviation	16.0679	9.24784	0.449609	1.14564	5.0679
2-2. Perioperative Parameters for Pretic-I Group	No.	Perioperative Items
		Intraoperative Blood Loss (ml)	Operation Time (min)	Off-bed Time (days)	Off-hospital Time (days)	Back-to-society Time (days)
	E1	15	100	1	6	20
	E2	10	115	1	8	25
	E3	5	120	1	6	20
	E4	20	130	1	7	25
	E5	50	115	1	8	15
	E6	15	120	1	8	30
	E7	5	100	1	7	15
	E8	20	120	1	7	20
	E9	5	115	1	7	15
	E10	30	120	1	8	15
	E11	30	100	1	9	15
	E12	15	120	1	8	15
	E13	30	115	1	10	25
	E14	50	110	1	8	30
	E15	50	120	1	7	15
	E16	20	110	2	6	20
	E17	40	105	2	8	15
	E18	30	120	1	9	25
	E19	30	105	1	8	15
	E20	30	130	1	7	30
	E21	50	120	1	6	30
	E22	40	125	1	9	15
	E23	50	110	1	6	15
	E24	20	120	1	10	30
	E25	15	105	2	7	25
	E26	20	115	1	6	15
	E27	20	120	3	6	15
	E28	30	115	1	7	20
	E29	15	125	1	6	15
	E30	20	105	1	9	25
	E31	10	120	2	7	30
	E32	15	115	1	6	20
	Mean Value	25.1562	115.156	1.1875	7.40625	20.625
	Standard Deviation	13.8904	8.05105	0.463512	1.19529	5.82961
3-1. Clinical Results for Discover Group	No.	Pre-operative				3 Months				12 Months				60 Months
		VAS-neck	VAS-arm	NDI	JOA	VAS-neck	VAS-arm	NDI	JOA	VAS-neck	VAS-arm	NDI	JOA	VAS-neck	VAS-arm	NDI	JOA
	C1	6	7	25	8	2	0	12	12	1	0	8	15	1	0	6	16
	C2	2	7	33		1	0	15		0	0	9		0	0	6
	C3	5	6	35	10	2	1	12	14	2	1	10	15	1	1	8	16
	C4	6	7	31		1	2	9		0	1	8		0	0	6
	C5	2	9	17		0	0	6		0	0	4		0	1	4
	C6	4	1	40	10	1	0	22	15	1	0	15	16	1	0	8	17
	C7	5	6	15	9	1	1	5	15	0	1	4	15	0	0	3	15
	C8	3	2	16	8	1	1	10	13	0	1	8	14	0	1	5	17
	C9	1	7	13		0	0	4		0	0	4		0	0	2
	C10	1	6	12		0	0	8		0	0	5		0	0	4
	C11	4	7	39		1	0	20		1	0	12		0	0	8
	C12	6	6	40	7	0	0	20	13	0	0	10	15	0	0	8	17
	C13	7	5	10	6	1	0	6	14	1	0	5	15	0	0	4	16
	C14	5	6	9	10	0	1	5	14	0	1	3	16	0	1	2	17
	C15	5	5	17	11	1	1	11	15	1	0	8	15	1	0	6	15
	C16	4	6	12	6	1	1	5	15	0	1	4	16	0	1	3	17
	C17	3	8	24	7	0	0	2	12	0	2	1	14	0	1	1	16
	C18	2	6	20	8	1	2	3	13	1	2	3	14	1	0	2	17
	C19	7	4	29	10	2	1	15	14	1	1	14	15	0	1	9	15
	C20	6	7	30		1	0	10		0	0	8		0	0	5
	C21	6	6	35		1	2	12		0	1	8		0	1	6
	C22	3	5	41	10	1	1	25	14	1	1	16	16	1	1	12	16
	C23	1	8	21		0	0	15		0	0	10		0	0	8
	C24	1	7	18		0	1	11		0	0	8		0	0	5
	C25	2	1	14	8	0	0	8	14	0	0	5	15	0	0	4	17
	C26	5	4	25	7	0	1	12	13	0	1	8	15	0	1	3	17
	C27	4	5	24	5	1	0	13	15	0	0	12	15	0	0	8	15
	C28	7	7	30	8	2	2	8	14	1	2	7	16	0	0	5	17
	C29	2	7	31	6	0	2	10	12	0	2	9	14	0	2	6	16
	C30	1	6	20		1	1	12		0	1	10		0	1	8
	C31	4	7	35	8	0	2	14	15	0	2	12	16	0	0	8	17
	C32	5	4	25	9	1	0	15	16	1	0	10	16	1	0	7	16
	Mean Value	3.90625	5.78125	24.5625	8.14286	0.75	0.71875	11.0938	13.9048	0.375	0.65625	8.0625	15.1429	0.21875	0.40625	5.625	16.2857
	Standard Deviation	1.94228	1.83259	9.53263	1.61203	0.661438	0.759703	5.43921	1.10861	0.544862	0.733543	3.57891	0.709508	0.413399	0.5511	2.45904	0.764875
3-2. Clinical Results for Pretic-I Group	No.	Pre-operative				3 Months				12 Months				60 Months
		VAS-neck	VAS-arm	NDI	JOA	VAS-neck	VAS-arm	NDI	JOA	VAS-neck	VAS-arm	NDI	JOA	VAS-neck	VAS-arm	NDI	JOA
	E1	5	6	29	7	1	0	12	11	1	0	8	13	0	0	7	15
	E2	8	5	32	8	3	1	15	13	2	0	12	15	1	0	6	16
	E3	3	3	18	9	0	0	11	12	0	0	10	15	0	0	9	17
	E4	4	7	17	10	0	0	5	13	0	0	4	14	0	0	4	16
	E5	7	6	25	10	2	1	6	14	1	1	5	16	1	1	5	16
	E6	6	5	36	7	1	0	12	12	0	0	8	16	0	0	6	17
	E7	2	5	15	9	0	0	11	15	0	0	10	16	0	0	6	16
	E8	2	7	16		0	0	10		0	0	5		0	0	4
	E9	3	7	20	7	0	2	15	12	0	1	5	17	0	0	5	17
	E10	1	8	13	6	0	1	5	15	0	0	4	17	0	0	4	17
	E11	3	4	14	12	1	1	5	12	0	0	4	14	0	0	3	14
	E12	4	6	28	10	0	0	12	14	0	1	8	15	0	1	6	17
	E13	6	2	33	6	0	1	10	11	0	1	7	14	0	1	5	16
	E14	2	9	31		1	0	12		1	0	8		0	0	7
	E15	7	1	20	8	2	0	6	14	1	0	3	16	1	0	3	16
	E16	3	1	10	11	1	0	9	14	0	0	2	17	0	0	1	17
	E17	1	6	8	10	0	1	12	15	0	1	2	17	0	1	2	17
	E18	2	8	5	12	0	1	11	15	0	0	2	15	0	0	2	15
	E19	4	8	12		1	2	5		1	1	3		1	1	3
	E20	5	1	16	8	1	0	1	12	0	0	1	13	0	0	1	16
	E21	3	7	30	6	1	0	12	13	0	0	10	14	0	0	8	16
	E22	6	8	29	7	0	2	10	11	0	1	8	15	0	1	6	16
	E23	3	4	19	8	0	1	14	14	0	1	5	15	0	0	4	15
	E24	1	3	20	10	0	0	8	15	0	0	5	16	0	0	4	16
	E25	4	7	30		0	0	20		0	0	10		0	0	6
	E26	4	5	20	8	1	1	9	12	0	1	9	12	0	1	7	15
	E27	5	8	40	8	1	1	12	14	0	1	12	16	0	1	8	16
	E28	3	4	25	10	0	1	14	14	0	1	8	16	0	1	8	17
	E29	5	7	31	9	2	2	15	12	1	2	10	15	1	1	7	16
	E30	6	5	32	7	1	3	10	10	0	3	10	13	0	1	6	15
	E31	2	8	33		1	1	19		1	1	15		0	1	7
	E32	4	8	34		1	2	15		1	2	15		1	0	12
	Mean Value	3.875	5.59375	23.1562	8.57692	0.6875	0.78125	10.7188	13.0385	0.3125	0.59375	7.125	15.0769	0.1875	0.375	5.375	16.0385
	Standard Deviation	1.83286	2.2619	8.95513	1.71359	0.768013	0.819084	4.13245	1.45393	0.526634	0.744118	3.67211	1.35655	0.390312	0.484123	2.38157	0.807692
4-1. Radiological Results for Discover Group	No.	Pre-operative																																									1 Week
		Curvature of Sagittal Plane (°)												ROM of Sagittal Plane (°)												ASD Assessment												Prosthetic Imbalances				HO	Curvature of Sagittal Plane (°)
		C2-7			FSU			Upper FSU			Lower FSU			C2-7			FSU			Upper FSU			Lower FSU			Height of Upper Intervertebral Space (mm)	Changes in Height of Upper Intervertebral Space	Height of Lower Intervertebral Space (mm)	Changes in Height of Lower Intervertebral Space	New/Enlarged Osteophytes of Upper Segment	New/Enlarged Osteophytes of Lower Segment	New Disc Herniation of Upper Segment	New Disc Herniation of Lower Segment	Endplate Sclerosis of Upper Segment	Endplate Sclerosis of Lower Segment	Calcification of Anterior/Posterior Longitudinal Ligaments of Upper Segment	Calcification of Anterior/Posterior Longitudinal Ligaments of Lower Segment	FSU Height (mm)	Changes in FSU Height (mm)	Prosthesis-Posterior Vertebral Wall Distance (mm)	Changes in Prosthesis-Posterior Vertebral Wall Distance (mm)		C2-7			FSU			Upper FSU
		Flexion	Neutral	Extension	Flexion	Neutral	Extension	Flexion	Neutral	Extension	Flexion	Neutral	Extension	Flexion	Extension	Total	Flexion	Extension	Total	Flexion	Extension	Total	Flexion	Extension	Total																		Flexion	Neutral	Extension	Flexion	Neutral	Extension	Flexion
	C1	-14.28	14.5	26.52	-4.38	1.08	5.23	-4.93	5.4	6.82	-1.95	3.97	11.9	28.78	12.02	40.8	5.46	4.15	9.61	10.33	1.42	11.75	5.92	7.93	13.85	6.45		6														Grade 0	12.57	26.52	35.55	9.48	11.75	19.02	3.77
	C2	-23.82	8.9	37.73	-5.27	-0.47	3.33	-4.01	2.83	12.92	-5.13	8.8	10.1	32.72	28.83	61.55	4.8	3.8	8.6	6.84	10.09	16.93	13.93	1.3	15.23	4.69		4.79														Grade 0	-7.23	23.43	34.42	-6.48	1.18	2.18	-0.37
	C3	-9.42	29.01	39.37	-16.92	-2.93	1.01	-5.68	6.48	8.95	-4.72	6.43	9.35	38.43	10.36	48.79	13.99	3.94	17.93	12.16	2.47	14.63	11.15	2.92	14.07	5.61		5.01														Grade 0	8.12	21.13	30.58	-9.02	-5.12	0.12	1.77
	C4	-19.5	27.67	35.42	-1.03	1.68	10.09	-5.63	0.7	10.08	-3.28	2.38	4.77	47.17	7.75	54.92	2.71	8.41	11.12	6.33	9.38	15.71	5.66	2.39	8.05	7.44		5.93														Grade 0	-2.38	31.67	37.63	-3.63	10.83	16.72	3.61
	C5	-34.92	-5.3	30.42	-10.3	-9.02	-5.03	-7.84	-6.13	6.53	-5.45	-4.53	8.48	29.62	35.72	65.34	1.28	3.99	5.27	1.71	12.66	14.37	0.92	13.01	13.93	5.94		4.89														Grade 0	-13.17	13.77	33.62	-8.03	-4.02	-1.63	-6.15
	C6	-20.28	12.57	32.68	-15.78	-5.13	-3.31	-0.45	1.33	3.08	-12.51	-4.78	5.78	32.85	20.11	52.96	10.65	1.82	12.47	1.78	1.75	3.53	7.73	10.56	18.29	6.09		4.88														Grade 0	-24.53	11.47	29.75	-13.73	-1.32	5.62	1.1
	C7	-22.02	3.18	18.67	-0.52	4.47	6.57	-6.55	-5.08	2.82	1.45	4.62	5.56	25.2	15.49	40.69	4.99	2.1	7.09	1.47	7.9	9.37	3.17	0.94	4.11	4.27		5.13														Grade 0	-0.52	21.01	35.42	4.23	9.33	11.35	4.82
	C8	-19.72	5.88	22.35	-1.6	0.35	5.52	-8.67	1.6	10.2	-9.78	0.55	1.07	25.6	16.47	42.07	1.95	5.17	7.12	10.27	8.6	18.87	10.33	0.52	10.85	5.01		4.57														Grade 0	-11.07	16.63	17.87	-0.77	6.12	7.15	0.92
	C9	-22.6	11.07	25.43	-6.07	-3.02	4.25	-10.88	-3.75	1.4	-5.83	7.05	11.2	33.67	14.36	48.03	3.05	7.27	10.32	7.13	5.15	12.28	12.88	4.15	17.03	5.1		4.39														Grade 0	-12.58	11.7	21.93	-4.5	-1.63	1.63	-0.52
	C10	-13.68	23.42	52.67	-2.4	0.68	7.32	-7.97	0.1	13.07	-7.7	2.38	12.73	37.1	29.25	66.35	3.08	6.64	9.72	8.07	12.97	21.04	10.08	10.35	20.43	5.44		3.86														Grade 0	5.37	27.28	32.92	-3.02	1.02	4.27	1.22
	C11	-10.8	25.63	60.8	-5.47	-4.88	12.7	-3.45	-2.72	16.08	1.53	5.15	8.83	36.43	35.17	71.6	0.59	17.58	18.17	0.73	18.8	19.53	3.62	3.68	7.3	6.57		5.93														Grade 0	-11.2	28.62	44.8	-6.08	0.52	1.37	-3.75
	C12	-27.53	2.1	35.12	-10.13	-3.91	8.12	-6.25	-1.05	6.95	-8.52	-0.42	10.1	29.63	33.02	62.65	6.22	12.03	18.25	5.2	8	13.2	8.1	10.52	18.62	4.44		4.17														Grade 0	-13.25	2.07	17.12	-2.92	0.05	4.65	0.17
	C13	-17.77	0.48	1.03	-6.91	-5.08	-4.95	-0.98	-5.42	-4.65	-11.15	-5.53	-3.18	18.25	0.55	18.8	1.83	0.13	1.96	-4.44	0.77	-3.67	5.62	2.35	7.97	4.87		4.47														Grade 0	-14.51	9.6	10.92	-5.87	1.3	3.27	1.87
	C14	-12.62	10.18	23.68	-5.03	-3.37	1.15	0.42	6.08	11.23	0.27	5.52	7.08	22.8	13.5	36.3	1.66	4.52	6.18	5.66	5.15	10.81	5.25	1.56	6.81	5.28		4.26														Grade 0	-4.48	21.35	33.08	-2.28	0.07	4.54	-4.33
	C15	-18.12	19.53	43.22	0.98	9.41	12.32	-7.43	2.37	17.25	1.92	4.58	8.13	37.65	23.69	61.34	8.43	2.91	11.34	9.8	14.88	24.68	2.66	3.55	6.21	4.8		4														Grade 0	4.97	24.25	39.07	-1.12	5.52	13.58	0.12
	C16	-19.08	2.42	25.18	-8.5	-1.33	-0.05	-4.55	-2.83	14	-0.57	10.45	11.15	21.5	22.76	44.26	7.17	1.28	8.45	1.72	16.83	18.55	11.02	0.7	11.72	4.32		3.78														Grade 0	-3.53	12.02	36.08	-5.97	-0.23	13.3	3.83
	C17	-15.13	11.26	25.72	-0.55	6.63	8.4	-4.45	6.6	9.71	4.33	13.07	14.15	26.39	14.46	40.85	7.18	1.77	8.95	11.05	3.11	14.16	8.74	1.08	9.82	4.2		5														Grade 0	-6.27	15.27	28.73	-1.51	4.83	10.78	-1.02
	C18	-6.9	32.9	33.97	-5.73	4.63	5.38	1.73	7.07	10.68	4.67	13.83	14.51	39.8	1.07	40.87	10.36	0.75	11.11	5.34	3.61	8.95	9.16	0.68	9.84	3.9		4.02														Grade 0	19.42	23.77	30.03	-1.48	0.62	4.23	5.55
	C19	-19.72	15.75	34.82	-10.97	3.3	12.12	-12.72	0.08	7.33	-6.01	3.75	9.11	35.47	19.07	54.54	14.27	8.82	23.09	12.8	7.25	20.05	9.76	5.36	15.12	4.63		3.89														Grade 0	-10.17	15.15	38.78	-10.1	4.87	7.15	-2.48
	C20	-43.85	-8.85	8.15	-11.81	-3.47	-0.83	-12.5	-5.21	-2.98	-3.13	1.92	4.21	35	17	52	8.34	2.64	10.98	7.29	2.23	9.52	5.05	2.29	7.34	3.51		3.65														Grade 0	-37.42	9.62	25.97	-13.08	-2.28	5.71	-11.83
	C21	-27.11	7.33	32.65	-6.98	3.93	9.01	-12.45	1.21	4.27	-3.92	5.72	9.33	34.44	25.32	59.76	10.91	5.08	15.99	13.66	3.06	16.72	9.64	3.61	13.25	3.95		4.04														Grade 0	-17.13	23.52	24.77	-6.77	5.17	7.51	-7.93
	C22	-24.43	16.73	35.17	-9.92	0.62	2.53	-7.68	0.93	4.71	-2.91	9.77	15.32	41.16	18.44	59.6	10.54	1.91	12.45	8.61	3.78	12.39	12.68	5.55	18.23	4.44		4.03														Grade 0	6.11	17.73	25.42	2.65	3.78	12.32	-4.35
	C23	-48.58	13.68	34.07	-15.13	-6.93	6.92	-8.58	4.08	7.74	-15.32	0.08	13.07	62.26	20.39	82.65	8.2	13.85	22.05	12.66	3.66	16.32	15.4	12.99	28.39	5.11		4.68														Grade 0	-6.47	-1.55	21.12	-6.73	-4.63	4.05	1.28
	C24	-28.23	-1.15	20.61	-7.7	1.75	8.35	-8.01	-3.52	2.21	-3.28	2.28	4.14	27.08	21.76	48.84	9.45	6.6	16.05	4.49	5.73	10.22	5.56	1.86	7.42	4.73		4.73														Grade 0	-5.57	1.17	15.1	2.88	4.72	5.58	-1.58
	C25	-23.41	15.12	33.05	-5.48	7.61	16.08	-11.58	0.05	8.98	4.61	13.53	16.38	38.53	17.93	56.46	13.09	8.47	21.56	11.63	8.93	20.56	8.92	2.85	11.77	5.1		5														Grade 0	4.38	15.08	16.73	6.13	8.87	15.07	-6.62
	C26	-15.51	19.18	32.29	-1.31	2.25	5.97	-3.53	2.18	8.13	-0.15	3.31	5.55	34.69	13.11	47.8	3.56	3.72	7.28	5.71	5.95	11.66	3.46	2.24	5.7	4.14		3.99														Grade 0	-12.44	21.18	27.44	-0.91	3.56	5.59	-2.97
	C27	-2.99	24.59	41.23	-4.45	-0.19	2.23	1.15	2.98	7.05	-3.31	2.25	3.19	27.58	16.64	44.22	4.26	2.42	6.68	1.83	4.07	5.9	5.56	0.94	6.5	4.51		4.11														Grade 0	-3.41	21.99	31.97	-2.98	-1.23	1.33	0.51
	C28	-13.13	2.99	17.37	2.29	4.99	7.1	-3.05	-0.98	2.21	-5.33	2.99	4.37	16.12	14.38	30.5	9.5	2.11	4.81	2.07	3.19	5.26	8.32	1.38	9.7	5.07		4.32														Grade 0	-7.41	10.13	27.39	1.77	6.02	8.33	-4.02
	C29	-45.13	-18.12	3.39	-10.33	-3.71	-2.11	-3.21	1.99	2.97	-8.55	-4.18	-0.51	27.01	21.51	48.52	6.62	1.6	8.22	5.2	0.98	6.18	4.37	3.67	8.04	4.49		4.05														Grade 0	-34.24	-7.74	7.97	-7.32	-4.25	-1.11	-1.97
	C30	-32.15	3.11	23.13	-1.59	1.51	2.51	2.33	4.88	6.81	-12.23	-5.51	-0.87	35.26	20.02	55.28	14.23	1	4.1	2.55	1.93	4.48	6.72	4.64	11.36	4.29		5.18														Grade 0	-22.15	5.97	35.33	-4.14	5.15	6.33	-1.03
	C31	1.81	25.32	50.56	2.15	5.55	9.18	-1.13	3.19	4.97	-2.73	5.15	11.03	23.51	25.24	48.75	11.3	3.63	7.03	4.32	1.78	6.1	7.88	5.88	13.76	5.32		3.97														Grade 0	2.77	21.38	40.24	3.55	6.52	11.18	-2.37
	C32	-7.95	34.42	55.13	-0.98	4.59	9.17	-3.33	0.97	4.44	-1.19	5.33	7.91	42.37	20.71	63.08	5.57	4.58	10.15	4.3	3.47	7.77	6.52	2.58	9.1	4.88		4.91														Grade 0	-5.53	31.82	48.85	-1.99	2.35	6.56	-4.14
	Mean Value	-20.5803	12.0469	30.9875	-5.86937	0.362187	5.19625	-5.37063	0.825313	7.06125	-3.93344	3.74719	7.93562	32.6272	18.9406	51.5678	7.03875	4.83406	11.0656	6.19594	6.23594	12.4319	7.68063	4.18844	11.8691																		-6.96719	16.4691	29.2688	-3.11687	2.4825	6.80469	-1.15281
	Standard Deviation	11.3395	12.1687	13.3719	5.03472	4.4145	5.13746	4.14155	3.68127	4.87903	4.9893	5.16357	4.77281	8.86195	8.1877	12.3599	4.01894	3.90782	5.35525	4.24236	4.70738	6.09682	3.41098	3.59151	5.16252																		12.0519	9.46283	9.42768	5.18449	4.41385	5.08656	3.81005
4-2. Radiological Results for Pretic-I Group	No.	Pre-operative																																									1 Week
		Curvature of Sagittal Plane (°)												ROM of Sagittal Plane (°)												ASD Assessment												Prosthetic Imbalances				HO	Curvature of Sagittal Plane (°)
		C2-7			FSU			Upper FSU			Lower FSU			C2-7			FSU			Upper FSU			Lower FSU			Height of Upper Intervertebral Space (mm)	Changes in Height of Upper Intervertebral Space	Height of Lower Intervertebral Space (mm)	Changes in Height of Lower Intervertebral Space	New/Enlarged Osteophytes of Upper Segment	New/Enlarged Osteophytes of Lower Segment	New Disc Herniation of Upper Segment	New Disc Herniation of Lower Segment	Endplate Sclerosis of Upper Segment	Endplate Sclerosis of Lower Segment	Calcification of Anterior/Posterior Longitudinal Ligaments of Upper Segment	Calcification of Anterior/Posterior Longitudinal Ligaments of Lower Segment	FSU Height (mm)	Changes in FSU Height (mm)	Prosthesis-Posterior Vertebral Wall Distance (mm)	Changes in Prosthesis-Posterior Vertebral Wall Distance (mm)		C2-7			FSU			Upper FSU
		Flexion	Neutral	Extension	Flexion	Neutral	Extension	Flexion	Neutral	Extension	Flexion	Neutral	Extension	Flexion	Extension	Total	Flexion	Extension	Total	Flexion	Extension	Total	Flexion	Extension	Total																		Flexion	Neutral	Extension	Flexion	Neutral	Extension	Flexion
	E1	-16.57	5.37	20.01	-4.35	-2.33	0.97	-5.32	-2.1	3.35	4.33	5.58	6.58	21.94	14.64	36.58	2.02	3.3	5.32	3.22	5.45	8.67	1.25	1	2.25	3.51		4.91														Grade 0	-20.78	2.02	18.05	-6.32	-4.31	2.21	-5.65
	E2	-7.63	6.02	30.31	2.13	4.71	6.01	3.63	3.97	4.57	-2.53	2.97	6.32	13.65	24.29	37.94	2.58	1.3	3.88	0.34	0.6	0.94	5.5	3.35	8.85	4.04		3.94														Grade 0	-1.27	13.32	30.31	-2.71	3.73	5.18	1.58
	E3	-15.98	34.21	36.07	-5.12	2.52	2.88	-4.57	6.53	7.13	0.18	4.14	6.81	50.19	1.86	52.05	7.64	0.36	8	11.1	0.6	11.7	3.96	2.67	6.63	5.36		5.71														Grade 0	3.03	39.67	48.67	3.93	7.71	15.12	13.43
	E4	-33.43	5.43	39.85	-7.68	-0.73	4.37	-2.92	2.98	13.27	-0.32	6.28	6.51	38.86	34.42	73.28	6.95	5.1	12.05	5.9	10.29	16.19	6.6	0.23	6.83	4.3		3.68														Grade 0	1.07	24.93	35.88	4.35	6.13	12.23	0.82
	E5	-30.07	1.23	23.43	-13	-3	5.85	-5.42	1.67	9.01	-2.71	5.35	11.68	31.3	22.2	53.5	10	8.85	18.85	7.09	7.34	14.43	8.06	6.33	14.39	4.66		4.83														Grade 0	-13.83	6.68	26.83	-5.88	1.81	3.22	-6.67
	E6	-27.51	28.32	47.88	-14.38	2.57	9.91	-7.75	6.55	7.75	-4.81	4.95	13.95	55.83	19.56	75.39	16.95	7.34	24.29	14.3	1.2	15.5	9.76	9	18.76	4.82		4.73														Grade 0	-12.47	8.52	19.4	-5.88	-1.37	0.18	-6.98
	E7	-24.78	9.31	20.62	-9.28	1.32	5.01	-3.18	9.18	9.52	-11.5	6.11	6.51	34.09	11.31	45.4	10.6	3.69	14.29	12.36	0.34	12.7	17.61	0.4	18.01	3.62		4.14														Grade 0	-4.25	-0.32	13.53	-3.91	0.35	4.45	2.93
	E8	-10.85	27.65	38.38	-9.33	3.88	7.75	-4.85	7.82	10.82	-3.02	9.62	10.01	38.5	10.73	49.23	13.21	3.87	17.08	12.67	3	15.67	12.64	0.39	13.03	4.46		4.67														Grade 0	2.23	22.91	38.15	-1.61	5.12	11.71	0.32
	E9	-27.22	5.91	36.41	-5.21	2.38	4.48	-10.22	-1.97	5.57	-3.31	2.15	4.14	33.13	30.5	63.63	7.59	2.1	9.69	8.25	7.54	15.79	5.46	1.99	7.45	3.88		3.75														Grade 0	9.82	23.57	33.46	5.72	14.48	15.63	-6.22
	E10	-25.05	10.17	38.11	-7.57	0.18	5.93	-12.37	0.58	6.21	-7.15	1.42	6.38	35.22	27.94	63.16	7.75	5.75	13.5	12.95	5.63	18.58	8.57	4.96	13.53	3.29		3.29														Grade 0	0.07	13.07	16.11	2.52	4.51	5.05	-3.65
	E11	-19.98	12.05	28.57	-10.01	2.37	3.05	-8.08	-3.41	7.32	-1.45	2.19	4.41	32.03	16.52	48.55	12.38	0.68	13.06	4.67	10.73	15.4	3.64	2.22	5.86	4.41		4.12														Grade 0	7.43	10.42	29.77	4.02	4.42	9.95	2.47
	E12	-31.43	0.3	15.81	-17.13	-2.21	-1.75	-9.05	-8.81	-0.87	-1.65	7.41	8.43	31.73	15.51	47.24	14.92	0.46	15.38	0.24	7.94	8.18	9.06	1.02	10.08	3.38		3.53														Grade 0	-13.23	-4.77	10.71	-7.38	1.63	2.01	-8.57
	E13	-17.98	15.57	24.92	-7.32	2.27	3.13	-12.25	-4.97	-2.03	-0.15	3.18	7.51	33.55	9.35	42.9	9.59	0.86	10.45	7.28	2.94	10.22	3.33	4.33	7.66	2.8		3.78														Grade 0	-5.55	19.61	36.1	-1.42	3.95	5.92	-5.33
	E14	-7.05	8.62	39.57	-2.12	4.12	13.03	-3.72	4.17	10.68	-2.83	-2.05	6.71	15.67	30.95	46.62	6.24	8.91	15.15	7.89	6.51	14.4	0.78	8.76	9.54	3.13		3.75														Grade 0	16.43	27.61	43.13	7.01	9.55	17.15	0.77
	E15	-32.35	5.72	15.01	-4.81	3.01	9.21	-18.75	-9.25	-2.97	2.05	4.33	6.77	38.07	9.29	47.36	7.82	6.2	14.02	9.5	6.28	15.78	2.28	2.44	4.72	4.84		4.84														Grade 0	-18.03	17.08	18.28	5.95	12.93	16.95	-12.42
	E16	-15.83	10.63	26.92	-11.81	-2.12	1.27	-6.28	-1.63	1.87	-2.41	6.43	13.93	26.46	16.29	42.75	9.69	3.39	13.08	4.65	3.5	8.15	8.84	7.5	16.34	3.14		3.71														Grade 0	0.91	31.67	40.31	0.73	5.12	10.63	-5.32
	E17	-27.58	2.75	18.85	-5.42	0.87	5.21	2.22	5.43	8.53	-3.33	3.14	8.58	30.33	16.1	46.43	6.29	4.34	10.63	3.21	3.1	6.31	6.47	5.44	11.91	2.74		2.74														Grade 0	-17.63	3.78	21.23	-4.91	13.31	13.87	1.67
	E18	-17.28	30.41	59.8	-6.11	6.48	10.33	-8.82	5.83	15.61	-5.88	13.25	19.35	47.69	29.39	77.08	12.59	3.85	16.44	14.65	9.78	24.43	19.13	6.1	25.23	3.72		3.84														Grade 0	9.18	24.38	46.91	11.51	15.25	15.93	-3.78
	E19	-38.45	30.08	52.76	-9.62	3.93	11.73	1.22	9.31	14.77	-14.05	10.13	11.62	68.53	22.68	91.21	13.55	7.8	21.35	8.09	5.46	13.55	24.18	1.49	25.67	3.38		4.38														Grade 0	-19.73	17.75	24.51	-4.65	5.08	5.73	-7.37
	E20	-13.13	12.37	43.68	4.21	7.12	14.85	2.05	7.98	17.63	0.53	6.82	9.31	25.5	31.31	56.81	2.91	7.73	10.64	5.93	9.65	15.58	6.29	2.49	8.78	4.14		4.86														Grade 0	5.98	21.75	29.52	12.55	15.58	18.55	8.25
	E21	-21.83	14.22	40.4	-5.92	7.22	9.72	-12.42	-1.33	7.28	-4.41	1.58	2.98	36.05	26.18	62.23	13.14	2.5	15.64	11.09	8.61	19.7	5.99	1.4	7.39	3.94		3.83														Grade 0	-9.98	13.55	18.41	4.13	7.77	9.91	-5.58
	E22	-24.03	-6.62	6.32	-8.87	-1.17	0.98	-9.81	-7.18	-6.38	-1.33	8.78	11.33	17.41	12.94	30.35	7.7	2.15	9.85	2.63	0.8	3.43	10.11	2.55	12.66	3.06		4.19														Grade 0	-25.63	13.42	19.11	-3.91	8.12	16.05	-3
	E23	-7.72	12.1	13.71	-5.43	-2.63	3.57	-4.14	-1.08	2.42	-6.63	13.58	14.45	19.82	1.61	21.43	2.8	6.2	9	3.06	3.5	6.56	20.21	0.87	21.08	4		5.29														Grade 0	-5.52	18.27	30.47	2.55	5.72	6.55	-4.13
	E24	-19.67	7.57	37.13	-7.07	-2.45	-1.91	-7.87	-2.48	5.62	-3.55	3.13	6.12	27.24	29.56	56.8	4.62	0.54	5.16	5.39	8.1	13.49	6.68	2.99	9.67	3.55		3.06														Grade 0	-1.41	9.32	29.62	3.53	3.65	9.77	-1.21
	E25	-18.73	15.45	40.17	-5.68	6.05	6.77	-1.92	4.91	7.92	-10.38	8.12	14.87	34.18	24.72	58.9	11.73	0.72	12.45	6.83	3.01	9.84	18.5	6.75	25.25	4.43		4.57														Grade 0	1.97	17.18	21.13	2.01	3.05	7.43	3.85
	E26	-10.98	30.13	40.49	-1.93	5.51	6.02	3.31	4.52	11.97	1.97	6.33	9.78	41.11	10.36	51.47	7.44	0.51	7.95	1.21	7.45	8.66	4.36	3.45	7.81	4.51		4.28														Grade 0	-7.71	25.18	31.52	-1.77	4.31	5.61	2.87
	E27	-25.11	11.13	39.13	-9.13	-3.31	0.13	2.11	9.97	13.27	-1.55	4.14	5.58	36.24	28	64.24	5.82	3.44	9.26	7.86	3.3	11.16	5.69	1.44	7.13	4.22		3.78														Grade 0	-22.32	19.98	34.14	-5.53	-0.97	9.34	1.85
	E28	-21.33	9.18	29.55	-5.15	3.27	4.55	-0.98	3.29	4.99	-2.97	5.15	7.88	30.51	20.37	50.88	8.42	1.28	9.7	4.27	1.7	5.97	8.12	2.73	10.85	5.02		4.01														Grade 0	-25.51	7.71	25.32	-6.15	1.98	5.44	-0.98
	E29	-4.41	23.98	41.49	1.55	9.97	13.29	-1.98	4.14	9.18	-4.51	-0.13	5.55	28.39	17.51	45.9	8.42	3.32	11.74	6.12	5.04	11.16	4.38	5.68	10.06	3.98		4.52														Grade 0	-5.32	25.15	31.25	2.23	7.31	12.17	-2.52
	E30	1.97	31.34	37.99	-1.23	5.17	8.33	-5.15	-0.99	3.61	-1.77	6.98	9.13	29.37	6.65	36.02	6.4	3.16	9.56	4.16	4.6	8.76	8.75	2.15	10.9	4.77		5.33														Grade 0	0.15	28.93	35.61	-2.23	5.27	6.99	-2.35
	E31	-8.35	42.77	56.14	-4.98	4.01	11.02	3.41	7.44	9.13	-4.97	-3.21	1.88	51.12	13.37	64.49	8.99	7.01	16	4.03	1.69	5.72	1.76	5.09	6.85	4.58		4.97														Grade 0	-5.56	41.05	47.52	-3.15	3.75	8.82	2.95
	E32	-5.35	29.13	34.17	2.99	3.42	9.98	-1.32	4.97	9.11	5.53	7.97	11.32	34.48	5.04	39.52	0.43	6.56	6.99	6.29	4.14	10.43	2.44	3.35	5.79	5.33		4.37														Grade 0	-3.25	27.34	35.32	1.55	6.42	10.05	-0.56
	Mean Value	-18.9278	15.0781	33.5516	-6.08688	2.2625	6.11469	-4.72469	2.06375	7.05813	-2.95562	5.18187	8.63687	34.0059	18.4734	52.4794	8.34938	3.85219	12.2016	6.78844	4.99437	11.7828	8.1375	3.455	11.5925																		-5.64719	17.8353	29.3837	0.215	5.6675	9.36875	-1.51656
	Standard Deviation	9.59939	11.7529	12.386	4.75813	3.41318	4.30424	5.36494	5.23717	5.34867	4.05148	3.71487	3.7802	11.4236	9.0675	14.3064	3.8816	2.64661	4.51742	3.86981	3.05009	4.92493	5.81852	2.40709	6.0597																		10.6617	10.6214	9.90445	5.15042	4.69504	4.89676	5.10305
[truncated: 173 more columns]
